# Supplementary material for: Sesamol Attenuates Renal Inflammation and Arrests Reactive-Oxygen-Species-Mediated IL-1β Secretion via the HO-1-Induced Inhibition of the IKKα/NFκB Pathway In Vivo and In Vitro
Source: Antioxidants (Basel). 2022 Dec 14;11(12):2461. doi: 10.3390/antiox11122461 (PMC9774643; doi:10.3390/antiox11122461)
Supplement: Supplementary file 1 [file antioxidants-11-02461-s001.zip]

Archive with 1 entries (1 files):
- antioxidants-2042462-supplementary.pdf
